# Supplementary material for: Effects of Reduced Space Allowance and Heat Stress on Behavior and Eye Temperature in Unweaned Lambs: A Pilot Study
Source: Animals (Basel). 2021 Dec 5;11(12):3464. doi: 10.3390/ani11123464 (PMC8698074; doi:10.3390/ani11123464)
Supplement: Supplementary file 1 [file animals-11-03464-s001.zip]

Archive with 1 entries (1 files):
- animals-1483841-supplementary.pdf
